# Supplementary material for: Risk and protective factors of Leishmaniasis in the rural area of the western border region of Rio Grande do Sul, Brazil
Source: BMC Vet Res. 2021 Oct 14;17:330. doi: 10.1186/s12917-021-03021-6 (PMC8515718; doi:10.1186/s12917-021-03021-6)
Supplement: Supplementary file 4 — Additional file 4. [file 12917_2021_3021_MOESM4_ESM.xlsx]

## Sheet: Sheet1
SORT CASES BY Doente.
SPLIT FILE LAYERED BY Doente.
FREQUENCIES VARIABLES=Proxim_Rio Proxim_Barragem Proxim_Acude Proxim_Lago_Vert Presença_MO Presença_Vegetação Grama_Aparada Situação_Campo Mata_Eucalipto Caixa_Dagua_Recip_SemTampa Higiene_Geral Arvores_Patio Proxim_Mata Qtidade_Caes Outras_Especies Destino_Lixo Habito_Cao Vacinacao_Leish Coleira_Leish Uso_Antiparasitario Uso_Inseticida Tamanho_Propriedade Número_Funcionários
/ORDER=ANALYSIS.
Frequencies
Notes
Output Created		02-DEC-2020 13:47:45
Comments
Input	Data	/Users/jovitoskupien/Dados_Irina.sav
	Active Dataset	Conjunto_de_dados1
	Filter	<none>
	Weight	<none>
	Split File	Doente
	N of Rows in Working Data File	114
Missing Value Handling	Definition of Missing	User-defined missing values are treated as missing.
	Cases Used	Statistics are based on all cases with valid data.
Syntax		FREQUENCIES VARIABLES=Proxim_Rio Proxim_Barragem Proxim_Acude Proxim_Lago_Vert Presença_MO Presença_Vegetação Grama_Aparada Situação_Campo Mata_Eucalipto Caixa_Dagua_Recip_SemTampa Higiene_Geral Arvores_Patio Proxim_Mata Qtidade_Caes Outras_Especies Destino_Lixo Habito_Cao Vacinacao_Leish Coleira_Leish Uso_Antiparasitario Uso_Inseticida Tamanho_Propriedade Número_Funcionários /ORDER=ANALYSIS.
Resources	Processor Time	00:00:00.09
	Elapsed Time	00:00:00.00
Statistics
Doente			Proxim_Rio	Proxim_Barragem	Proxim_Acude	Proxim_Lago_Vert	Presença_MO	Presença_Vegetação	Grama_Aparada	Situação_Campo	Mata_Eucalipto	Caixa_Dagua_Recip_SemTampa	Higiene_Geral	Arvores_Patio	Proxim_Mata	Qtidade_Caes	Outras_Especies	Destino_Lixo	Habito_Cao	Vacinacao_Leish	Coleira_Leish	Uso_Antiparasitario	Uso_Inseticida	Tamanho_Propriedade	Número_Funcionários
Não	N	Valid	95	95	95	95	95	95	95	95	95	95	95	95	95	95	95	95	95	95	95	95	95	95	95
		Missing	0	0	0	0	0	0	0	0	0	0	0	0	0	0	0	0	0	0	0	0	0	0	0
Sim	N	Valid	19	19	19	19	19	19	19	19	19	19	19	19	19	19	19	19	19	19	19	19	19	19	19
		Missing	0	0	0	0	0	0	0	0	0	0	0	0	0	0	0	0	0	0	0	0	0	0	0
Frequency Table
Proxim_Rio
Doente			Frequency	Percent	Valid Percent	Cumulative Percent
Não	Valid	Não	69	72.6316	72.6316	72.6316
		Sim	26	27.3684	27.3684	100
		Total	95	100	100
Sim	Valid	Não	16	84.2105	84.2105	84.2105
		Sim	3	15.7895	15.7895	100
		Total	19	100	100
Proxim_Barragem
Doente			Frequency	Percent	Valid Percent	Cumulative Percent
Não	Valid	Não	53	55.7895	55.7895	55.7895
		Sim	42	44.2105	44.2105	100
		Total	95	100	100
Sim	Valid	Não	8	42.1053	42.1053	42.1053
		Sim	11	57.8947	57.8947	100
		Total	19	100	100
Proxim_Acude
Doente			Frequency	Percent	Valid Percent	Cumulative Percent
Não	Valid	Não	16	16.8421	16.8421	16.8421
		Sim	79	83.1579	83.1579	100
		Total	95	100	100
Sim	Valid	Não	10	52.6316	52.6316	52.6316
		Sim	9	47.3684	47.3684	100
		Total	19	100	100
Proxim_Lago_Vert
Doente			Frequency	Percent	Valid Percent	Cumulative Percent
Não	Valid	Não	69	72.6316	72.6316	72.6316
		Sim	26	27.3684	27.3684	100
		Total	95	100	100
Sim	Valid	Não	19	100	100	100
Presença_MO
Doente			Frequency	Percent	Valid Percent	Cumulative Percent
Não	Valid	Ausência	36	37.8947	37.8947	37.8947
		Folhas	33	34.7368	34.7368	72.6316
		Folhas e Frutos	26	27.3684	27.3684	100
		Total	95	100	100
Sim	Valid	Ausência	11	57.8947	57.8947	57.8947
		Folhas	5	26.3158	26.3158	84.2105
		Folhas e Frutos	3	15.7895	15.7895	100
		Total	19	100	100
Presença_Vegetação
Doente			Frequency	Percent	Valid Percent	Cumulative Percent
Não	Valid	Ausência	9	9.47368	9.47368	9.47368
		Regular	59	62.1053	62.1053	71.5789
		Abundante	27	28.4211	28.4211	100
		Total	95	100	100
Sim	Valid	Ausência	4	21.0526	21.0526	21.0526
		Regular	5	26.3158	26.3158	47.3684
		Abundante	10	52.6316	52.6316	100
		Total	19	100	100
Grama_Aparada
Doente			Frequency	Percent	Valid Percent	Cumulative Percent
Não	Valid	Não	9	9.47368	9.47368	9.47368
		Sim	86	90.5263	90.5263	100
		Total	95	100	100
Sim	Valid	Não	4	21.0526	21.0526	21.0526
		Sim	15	78.9474	78.9474	100
		Total	19	100	100
Situação_Campo
Doente			Frequency	Percent	Valid Percent	Cumulative Percent
Não	Valid	Regularmente Sombreado	85	89.4737	89.4737	89.4737
		Muito Sombreado	10	10.5263	10.5263	100
		Total	95	100	100
Sim	Valid	Regularmente Sombreado	18	94.7368	94.7368	94.7368
		Muito Sombreado	1	5.26316	5.26316	100
		Total	19	100	100
Mata_Eucalipto
Doente			Frequency	Percent	Valid Percent	Cumulative Percent
Não	Valid	Não	59	62.1053	62.1053	62.1053
		Sim	36	37.8947	37.8947	100
		Total	95	100	100
Sim	Valid	Não	15	78.9474	78.9474	78.9474
		Sim	4	21.0526	21.0526	100
		Total	19	100	100
Caixa_Dagua_Recip_SemTampa
Doente			Frequency	Percent	Valid Percent	Cumulative Percent
Não	Valid	Não	46	48.4211	48.4211	48.4211
		Sim	49	51.5789	51.5789	100
		Total	95	100	100
Sim	Valid	Não	11	57.8947	57.8947	57.8947
		Sim	8	42.1053	42.1053	100
		Total	19	100	100
Higiene_Geral
Doente			Frequency	Percent	Valid Percent	Cumulative Percent
Não	Valid	Boa	34	35.7895	35.7895	35.7895
		Regular	16	16.8421	16.8421	52.6316
		Ótima	45	47.3684	47.3684	100
		Total	95	100	100
Sim	Valid	Boa	5	26.3158	26.3158	26.3158
		Regular	10	52.6316	52.6316	78.9474
		Ótima	4	21.0526	21.0526	100
		Total	19	100	100
Arvores_Patio
Doente			Frequency	Percent	Valid Percent	Cumulative Percent
Não	Valid	Copa Média	43	45.2632	45.2632	45.2632
		Copa Grande	52	54.7368	54.7368	100
		Total	95	100	100
Sim	Valid	Copa Média	5	26.3158	26.3158	26.3158
		Copa Grande	14	73.6842	73.6842	100
		Total	19	100	100
Proxim_Mata
Doente			Frequency	Percent	Valid Percent	Cumulative Percent
Não	Valid	Não	39	41.0526	41.0526	41.0526
		Sim	56	58.9474	58.9474	100
		Total	95	100	100
Sim	Valid	Não	5	26.3158	26.3158	26.3158
		Sim	14	73.6842	73.6842	100
		Total	19	100	100
Qtidade_Caes
Doente			Frequency	Percent	Valid Percent	Cumulative Percent
Não	Valid	Ausência	10	10.5263	10.5263	10.5263
		Até 5 cães	59	62.1053	62.1053	72.6316
		Mais de 5 cães	26	27.3684	27.3684	100
		Total	95	100	100
Sim	Valid	Até 5 cães	8	42.1053	42.1053	42.1053
		Mais de 5 cães	11	57.8947	57.8947	100
		Total	19	100	100
Outras_Especies
Doente			Frequency	Percent	Valid Percent	Cumulative Percent
Não	Valid	Não	10	10.5263	10.5263	10.5263
		Sim	85	89.4737	89.4737	100
		Total	95	100	100
Sim	Valid	Sim	19	100	100	100
Destino_Lixo
Doente			Frequency	Percent	Valid Percent	Cumulative Percent
Não	Valid	Queima/Enterra	75	78.9474	78.9474	78.9474
		Coleta	20	21.0526	21.0526	100
		Total	95	100	100
Sim	Valid	Queima/Enterra	18	94.7368	94.7368	94.7368
		Coleta	1	5.26316	5.26316	100
		Total	19	100	100
Habito_Cao
Doente			Frequency	Percent	Valid Percent	Cumulative Percent
Não	Valid	Ausente	10	10.5263	10.5263	10.5263
		Amarrado	21	22.1053	22.1053	32.6316
		Solto	64	67.3684	67.3684	100
		Total	95	100	100
Sim	Valid	Amarrado	7	36.8421	36.8421	36.8421
		Solto	12	63.1579	63.1579	100
		Total	19	100	100
Vacinacao_Leish
Doente			Frequency	Percent	Valid Percent	Cumulative Percent
Não	Valid	Não	79	83.1579	83.1579	83.1579
		Sim	16	16.8421	16.8421	100
		Total	95	100	100
Sim	Valid	Não	19	100	100	100
Coleira_Leish
Doente			Frequency	Percent	Valid Percent	Cumulative Percent
Não	Valid	Não	95	100	100	100
Sim	Valid	Não	19	100	100	100
Uso_Antiparasitario
Doente			Frequency	Percent	Valid Percent	Cumulative Percent
Não	Valid	Sim	95	100	100	100
Sim	Valid	Sim	19	100	100	100
Uso_Inseticida
Doente			Frequency	Percent	Valid Percent	Cumulative Percent
Não	Valid	Não	26	27.3684	27.3684	27.3684
		Sim	69	72.6316	72.6316	100
		Total	95	100	100
Sim	Valid	Não	1	5.26316	5.26316	5.26316
		Sim	18	94.7368	94.7368	100
		Total	19	100	100
Tamanho_Propriedade
Doente			Frequency	Percent	Valid Percent	Cumulative Percent
Não	Valid	Pequena	23	24.2105	24.2105	24.2105
		Média	7	7.36842	7.36842	31.5789
		Grande	65	68.4211	68.4211	100
		Total	95	100	100
Sim	Valid	Pequena	5	26.3158	26.3158	26.3158
		Média	6	31.5789	31.5789	57.8947
		Grande	8	42.1053	42.1053	100
		Total	19	100	100
Número_Funcionários
Doente			Frequency	Percent	Valid Percent	Cumulative Percent
Não	Valid	S/ Funcionário	86	90.5263	90.5263	90.5263
		C/ Funcionário	9	9.47368	9.47368	100
		Total	95	100	100
Sim	Valid	S/ Funcionário	15	78.9474	78.9474	78.9474
		C/ Funcionário	4	21.0526	21.0526	100
		Total	19	100	100
